# Supplementary material for: Applying contrastive pre-training for depression and anxiety risk prediction in type 2 diabetes patients based on heterogeneous electronic health records: a primary healthcare case study
Source: J Am Med Inform Assoc. 2023 Dec 7;31(2):445–55. doi: 10.1093/jamia/ocad228 (PMC10797279; doi:10.1093/jamia/ocad228)
Supplement: ocad228_Supplementary_Data [file ocad228_supplementary_data.zip]

Archive with 3 entries (2 files):
- ocad228_Supplementary_Data/
- ocad228_Supplementary_Data/Appendice_1.pdf
- ocad228_Supplementary_Data/Appendice_2.pdf
